# Supplementary material for: Wolbachia pipientis grows in Saccharomyces cerevisiae evoking early death of the host and deregulation of mitochondrial metabolism
Source: Microbiologyopen. 2018 Jun 13;8(4):e00675. doi: 10.1002/mbo3.675 (PMC6460262; doi:10.1002/mbo3.675)
Supplement: Supplementary file 7 [file MBO3-8-e00675-s007.xlsx]

## Sheet:  Wolbachia wAlbB database  
Protein Identification Results for indicated bands from CN or BN-PAGE run against the Uniprot Wolbachia wAlbB database
1A: ATPase activity band
N	Unused	Total	% Cov	% Cov (50)	% Cov (95)	Accession	Name	Species	Peptides (95%)
1	7.98	7.98	52.83	10.5	10.5	H0U0X5_WOLPI	ATP synthase subunit alpha	Wolbachia pipientis wAlbB	9
2	6.62	6.62	70.9	33.1	33.1	H0U0S7_WOLPI	ATP synthase subunit beta	Wolbachia pipientis wAlbB	16
3	2	2	44.7	1.76	1.76	H0U3S8_WOLPI	NADH-quinone oxidoreductase	Wolbachia pipientis wAlbB	1
% Cov (95): Percentage of matching amino acids from identified peptides having confidence greater than or equal to 95% divided by the total number of
amino acids in the sequence.
Accession: The accession number for the protein.
Name: The name of the protein.
Species: The species for this protein.
Peptides (95%): The number of distinct peptides having at least 95% confidence. Multiple modified and cleaved states of the same underlying peptide
sequence are considered distinct peptides because they have different molecular formulas. Multiple spectra of the same peptide, due to replicate acquisition
or different charge states, only count once.
Protein Identification Results for indicated bands from CN or BN-PAGE run against the Uniprot S. cerevisiae database
1N: NADH DH activity band
N a	Unused	Total	% Cov	% Cov (50)	% Cov (95)	Accession	Name	Species	Peptides (95%)
1	25.27	25.27	71.48	47.53	37.83	sp|P32316|ACH1_YEAST	Acetyl-CoA hydrolase OS=Saccharomyces cerevisiae (strain ATCC 204508 / S288c)	S. cerevisiae	18
2	23.85	23.85	47.13	34.26	33.74	sp|P07275|PUT2_YEAST	Delta-1-pyrroline-5-carboxylate dehydrogenase, mitochondrial OS=Saccharomyces cerevisiae (strain ATCC 204508 / S288c)	S. cerevisiae	19
3	23.76	23.76	62.03	47.85	47.85	sp|P06168|ILV5_YEAST	Ketol-acid reductoisomerase, mitochondrial OS=Saccharomyces cerevisiae (strain ATCC 204508 / S288c)	S. cerevisiae	17
4	22.24	22.24	79.15	74.91	56.89	sp|P04840|VDAC1_YEAST	Mitochondrial outer membrane protein porin 1 OS=Saccharomyces cerevisiae (strain ATCC 204508 / S288c)	S. cerevisiae	17
5	18	18	54.06	25.94	22.97	sp|Q00711|SDHA_YEAST	Succinate dehydrogenase [ubiquinone] flavoprotein subunit, mitochondrial OS=Saccharomyces cerevisiae (strain ATCC 204508 / S288c)	S. cerevisiae	12
6	16.06	16.06	55.35	25.47	22.01	sp|P18239|ADT2_YEAST	ADP,ATP carrier protein 2 OS=Saccharomyces cerevisiae (strain ATCC 204508 / S288c)	S. cerevisiae	10
7	14.54	14.54	36.47	28.95	27.07	sp|P21801|SDHB_YEAST	Succinate dehydrogenase [ubiquinone] iron-sulfur subunit, mitochondrial OS=Saccharomyces cerevisiae (strain ATCC 204508 / S288c)	S. cerevisiae	7
8	14	14	42.01	20.9	20.9	sp|P08417|FUMH_YEAST	Fumarate hydratase, mitochondrial OS=Saccharomyces cerevisiae (strain ATCC 204508 / S288c)	S. cerevisiae	16
9	12.05	12.05	34.73	29.58	29.58	sp|P23641|MPCP_YEAST	Mitochondrial phosphate carrier protein OS=Saccharomyces cerevisiae (strain ATCC 204508 / S288c)	S. cerevisiae	8
10	12	12	33.94	16.21	14.07	sp|P0CS90|HSP77_YEAST	Heat shock protein SSC1, mitochondrial OS=Saccharomyces cerevisiae (strain ATCC 204508 / S288c)	S. cerevisiae	7
11	10.35	10.35	24.08	10.35	8.124	sp|P49095|GCSP_YEAST	Glycine dehydrogenase (decarboxylating), mitochondrial OS=Saccharomyces cerevisiae (strain ATCC 204508 / S288c)	S. cerevisiae	6
12	10.1	10.1	41.83	18.72	16.33	sp|P07251|ATPA_YEAST	ATP synthase subunit alpha, mitochondrial OS=Saccharomyces cerevisiae (strain ATCC 204508 / S288c)	S. cerevisiae	6
13	10.05	10.05	36.12	19.83	17.33	sp|P00890|CISY1_YEAST	Citrate synthase, mitochondrial OS=Saccharomyces cerevisiae (strain ATCC 204508 / S288c)	S. cerevisiae	7
14	10	10	37.27	27.64	27.64	sp|P33303|SFC1_YEAST	Succinate/fumarate mitochondrial transporter OS=Saccharomyces cerevisiae (strain ATCC 204508 / S288c)	S. cerevisiae	9
15	8.52	8.52	19.35	11.92	8.976	sp|Q01574|ACS1_YEAST	Acetyl-coenzyme A synthetase 1 OS=Saccharomyces cerevisiae (strain ATCC 204508 / S288c)	S. cerevisiae	4
16	8	8	59.02	33.03	22.94	sp|Q12289|CRC1_YEAST	Mitochondrial carnitine carrier OS=Saccharomyces cerevisiae (strain ATCC 204508 / S288c)	S. cerevisiae	5
17	6.22	6.22	30.86	14.05	9.208	sp|P06208|LEU1_YEAST	2-isopropylmalate synthase OS=Saccharomyces cerevisiae (strain ATCC 204508 / S288c)	S. cerevisiae	4
18	6	6	41.67	9.762	9.762	sp|P16387|ODPA_YEAST	Pyruvate dehydrogenase E1 component subunit alpha, mitochondrial OS=Saccharomyces cerevisiae (strain ATCC 204508 / S288c)	S. cerevisiae	3
19	6	6	6.929	6.929	6.929	sp|P00401|COX1_YEAST	Cytochrome c oxidase subunit 1 OS=Saccharomyces cerevisiae (strain ATCC 204508 / S288c)	S. cerevisiae	5
20	5.24	5.24	23.29	12.95	8.151	sp|P07342|ILVB_YEAST	Acetolactate synthase catalytic subunit, mitochondrial OS=Saccharomyces cerevisiae (strain ATCC 204508 / S288c)	S. cerevisiae	3
21	5.2	5.2	26.44	13.41	13.41	sp|P34227|PRX1_YEAST	Mitochondrial peroxiredoxin PRX1 OS=Saccharomyces cerevisiae (strain ATCC 204508 / S288c)	S. cerevisiae	3
22	5.08	5.08	17.98	11.74	7.89	sp|Q07500|NDH2_YEAST	External NADH-ubiquinone oxidoreductase 2, mitochondrial OS=Saccharomyces cerevisiae (strain ATCC 204508 / S288c)	S. cerevisiae	3
23	4.78	4.78	50.64	23.16	15.01	sp|P16547|OM45_YEAST	Mitochondrial outer membrane protein OM45 OS=Saccharomyces cerevisiae (strain ATCC 204508 / S288c)	S. cerevisiae	4
24	4.55	4.55	22.59	16.87	13.86	sp|P25619|HSP30_YEAST	30 kDa heat shock protein OS=Saccharomyces cerevisiae (strain ATCC 204508 / S288c)	S. cerevisiae	3
25	4.52	4.52	23.77	10.38	7.104	sp|P32473|ODPB_YEAST	Pyruvate dehydrogenase E1 component subunit beta, mitochondrial OS=Saccharomyces cerevisiae (strain ATCC 204508 / S288c)	S. cerevisiae	2
26	4.06	4.06	37.74	12.4	7.008	sp|P40495|LYS12_YEAST	Homoisocitrate dehydrogenase, mitochondrial OS=Saccharomyces cerevisiae (strain ATCC 204508 / S288c)	S. cerevisiae	3
27	4.03	4.03	22.61	8.967	8.967	sp|P32340|NDI1_YEAST	Rotenone-insensitive NADH-ubiquinone oxidoreductase, mitochondrial OS=Saccharomyces cerevisiae (strain ATCC 204508 / S288c)	S. cerevisiae	4
28	4	8.04	21.36	16.18	12.62	sp|P04710|ADT1_YEAST	ADP,ATP carrier protein 1 OS=Saccharomyces cerevisiae (strain ATCC 204508 / S288c)	S. cerevisiae	5
29	4	4	19.36	3.329	3.329	sp|P33416|HSP78_YEAST	Heat shock protein 78, mitochondrial OS=Saccharomyces cerevisiae (strain ATCC 204508 / S288c)	S. cerevisiae	2
30	4	4	18.64	5.398	5.398	sp|P19414|ACON_YEAST	Aconitate hydratase, mitochondrial OS=Saccharomyces cerevisiae (strain ATCC 204508 / S288c)	S. cerevisiae	2
31	4	4	28.5	7.125	7.125	sp|Q12443|RTN2_YEAST	Reticulon-like protein 2 OS=Saccharomyces cerevisiae (strain ATCC 204508 / S288c)	S. cerevisiae	2
32	4	4	27.71	11.45	11.45	sp|P00359|G3P3_YEAST	Glyceraldehyde-3-phosphate dehydrogenase 3 OS=Saccharomyces cerevisiae (strain ATCC 204508 / S288c)	S. cerevisiae	3
33	4	4	62.71	16.95	16.95	sp|P07255|COX9_YEAST	Cytochrome c oxidase subunit 7A OS=Saccharomyces cerevisiae (strain ATCC 204508 / S288c)	S. cerevisiae	2
34	4	4	24.74	24.74	24.74	sp|Q96VH5|MIC10_YEAST	MICOS complex subunit MIC10 OS=Saccharomyces cerevisiae (strain ATCC 204508 / S288c)	S. cerevisiae	2
35	3.1	3.1	21.7	2.86	2.86	sp|P20967|ODO1_YEAST	2-oxoglutarate dehydrogenase, mitochondrial OS=Saccharomyces cerevisiae (strain ATCC 204508 / S288c)	S. cerevisiae	3
36	3.02	3.02	17.41	6.009	3.39	sp|P32191|GPDM_YEAST	Glycerol-3-phosphate dehydrogenase, mitochondrial OS=Saccharomyces cerevisiae (strain ATCC 204508 / S288c)	S. cerevisiae	2
37	2.46	2.46	19.66	5.128	5.128	sp|P39522|ILV3_YEAST	Dihydroxy-acid dehydratase, mitochondrial OS=Saccharomyces cerevisiae (strain ATCC 204508 / S288c)	S. cerevisiae	2
38	2.26	2.26	24.45	9.82	2.405	sp|P09624|DLDH_YEAST	Dihydrolipoyl dehydrogenase, mitochondrial OS=Saccharomyces cerevisiae (strain ATCC 204508 / S288c)	S. cerevisiae	1
39	2.16	2.16	13.53	8.257	2.982	sp|P32335|MSS51_YEAST	Protein MSS51, mitochondrial OS=Saccharomyces cerevisiae (strain ATCC 204508 / S288c)	S. cerevisiae	1
40	2.15	2.15	23.23	7.407	3.367	sp|P40471|AYR1_YEAST	NADPH-dependent 1-acyldihydroxyacetone phosphate reductase OS=Saccharomyces cerevisiae (strain ATCC 204508 / S288c)	S. cerevisiae	1
41	2.08	2.08	30.18	10.06	5.03	sp|P47085|YJX8_YEAST	MEMO1 family protein YJR008W OS=Saccharomyces cerevisiae (strain ATCC 204508 / S288c)	S. cerevisiae	1
42	2.05	2.05	13.07	13.07	13.07	sp|P25613|ADY2_YEAST	Accumulation of dyads protein 2 OS=Saccharomyces cerevisiae (strain ATCC 204508 / S288c)	S. cerevisiae	2
43	2.04	2.04	26.81	2.74	2.74	sp|P00830|ATPB_YEAST	ATP synthase subunit beta, mitochondrial OS=Saccharomyces cerevisiae (strain ATCC 204508 / S288c)	S. cerevisiae	1
44	2	4	16.57	11.45	11.45	sp|P00358|G3P2_YEAST	Glyceraldehyde-3-phosphate dehydrogenase 2 OS=Saccharomyces cerevisiae (strain ATCC 204508 / S288c)	S. cerevisiae	4
2N: NADH DH activity band
N	Unused	Total	% Cov	% Cov (50)	% Cov (95)	Accession	Name	Species	Peptides (95%)
1	18.16	18.16	43.88	23.25	20.98	sp|P19882|HSP60_YEAST	Heat shock protein 60, mitochondrial OS=Saccharomyces cerevisiae (strain ATCC 204508 / S288c)	S. cerevisiae	9
2	16.06	16.06	34.05	18.98	18.98	sp|P00830|ATPB_YEAST	ATP synthase subunit beta, mitochondrial OS=Saccharomyces cerevisiae (strain ATCC 204508 / S288c)	S. cerevisiae	9
3	12.27	12.27	38.71	17.3	17.3	sp|Q12230|LSP1_YEAST	Sphingolipid long chain base-responsive protein LSP1 OS=Saccharomyces cerevisiae (strain ATCC 204508 / S288c)	S. cerevisiae	7
4	12.04	12.04	27.68	13.15	13.15	sp|P0CS90|HSP77_YEAST	Heat shock protein SSC1, mitochondrial OS=Saccharomyces cerevisiae (strain ATCC 204508 / S288c)	S. cerevisiae	7
5	11.41	11.41	24.55	9.769	9.769	sp|P19414|ACON_YEAST	Aconitate hydratase, mitochondrial OS=Saccharomyces cerevisiae (strain ATCC 204508 / S288c)	S. cerevisiae	6
6	8.02	8.02	31.19	17.68	17.68	sp|P23641|MPCP_YEAST	Mitochondrial phosphate carrier protein OS=Saccharomyces cerevisiae (strain ATCC 204508 / S288c)	S. cerevisiae	5
7	8	8	26.86	14.24	14.24	sp|P25605|ILV6_YEAST	Acetolactate synthase small subunit, mitochondrial OS=Saccharomyces cerevisiae (strain ATCC 204508 / S288c)	S. cerevisiae	5
8	6	6	19.12	5.835	5.835	sp|P07213|TOM70_YEAST	Mitochondrial import receptor subunit TOM70 OS=Saccharomyces cerevisiae (strain ATCC 204508 / S288c)	S. cerevisiae	4
9	6	6	29.29	24.24	24.24	sp|Q12335|PST2_YEAST	Protoplast secreted protein 2 OS=Saccharomyces cerevisiae (strain ATCC 204508 / S288c)	S. cerevisiae	5
10	5.35	5.35	41.78	17.81	14.73	sp|P32602|SEC17_YEAST	Alpha-soluble NSF attachment protein OS=Saccharomyces cerevisiae (strain ATCC 204508 / S288c)	S. cerevisiae	3
11	4.95	4.95	18.08	11.9	8.238	sp|Q12363|WTM1_YEAST	Transcriptional modulator WTM1 OS=Saccharomyces cerevisiae (strain ATCC 204508 / S288c)	S. cerevisiae	3
12	4.29	6.37	37.46	16.22	13.86	sp|P53252|PIL1_YEAST	Sphingolipid long chain base-responsive protein PIL1 OS=Saccharomyces cerevisiae (strain ATCC 204508 / S288c)	S. cerevisiae	4
13	4.03	4.03	26.57	8.02	8.02	sp|P39676|FHP_YEAST	Flavohemoprotein OS=Saccharomyces cerevisiae (strain ATCC 204508 / S288c)	S. cerevisiae	4
14	4.01	4.01	17.06	5.688	5.688	sp|P07251|ATPA_YEAST	ATP synthase subunit alpha, mitochondrial OS=Saccharomyces cerevisiae (strain ATCC 204508 / S288c)	S. cerevisiae	2
15	4	4	41.39	11.89	11.89	sp|P05626|ATPF_YEAST	ATP synthase subunit 4, mitochondrial OS=Saccharomyces cerevisiae (strain ATCC 204508 / S288c)	S. cerevisiae	2
16	2.2	2.2	31.61	18.71	8.387	sp|P04037|COX4_YEAST	Cytochrome c oxidase subunit 4, mitochondrial OS=Saccharomyces cerevisiae (strain ATCC 204508 / S288c)	S. cerevisiae	1
17	2.05	2.05	18.18	16.67	16.67	sp|Q2V2P9|YD19A_YEAST	Uncharacterized protein YDR119W-A OS=Saccharomyces cerevisiae (strain ATCC 204508 / S288c)	S. cerevisiae	2
18	2.04	2.04	20	9.565	9.565	sp|Q12233|ATPN_YEAST	ATP synthase subunit g, mitochondrial OS=Saccharomyces cerevisiae (strain ATCC 204508 / S288c)	S. cerevisiae	1
19	2	2	29.5	4.969	4.969	sp|P33303|SFC1_YEAST	Succinate/fumarate mitochondrial transporter OS=Saccharomyces cerevisiae (strain ATCC 204508 / S288c)	S. cerevisiae	1
20	2	2	13.87	2.933	2.933	sp|P60010|ACT_YEAST	Actin OS=Saccharomyces cerevisiae (strain ATCC 204508 / S288c)	S. cerevisiae	1
21	2	2	29.41	9.15	9.15	sp|P00424|COX5A_YEAST	Cytochrome c oxidase polypeptide 5A, mitochondrial OS=Saccharomyces cerevisiae (strain ATCC 204508 / S288c)	S. cerevisiae	1
1S: Succinate DH activity band
N	Unused	Total	% Cov	% Cov (50)	% Cov (95)	Accession	Name	Species	Peptides (95%)
1	48.67	48.67	79.05	55.81	54.43	sp|P0CS90|HSP77_YEAST	Heat shock protein SSC1, mitochondrial OS=Saccharomyces cerevisiae (strain ATCC 204508 / S288c)	S. cerevisiae	42
2	44.71	44.71	71.85	45.37	45.37	sp|P19414|ACON_YEAST	Aconitate hydratase, mitochondrial OS=Saccharomyces cerevisiae (strain ATCC 204508 / S288c)	S. cerevisiae	49
3	34.2	34.2	54.9	39.34	38.99	sp|P19882|HSP60_YEAST	Heat shock protein 60, mitochondrial OS=Saccharomyces cerevisiae (strain ATCC 204508 / S288c)	S. cerevisiae	21
4	21.75	21.75	74.18	37.47	37.22	sp|P06168|ILV5_YEAST	Ketol-acid reductoisomerase, mitochondrial OS=Saccharomyces cerevisiae (strain ATCC 204508 / S288c)	S. cerevisiae	16
5	14.43	14.43	49.27	23.59	20.46	sp|P00890|CISY1_YEAST	Citrate synthase, mitochondrial OS=Saccharomyces cerevisiae (strain ATCC 204508 / S288c)	S. cerevisiae	10
6	8.39	8.39	50.53	24.03	22.61	sp|P04840|VDAC1_YEAST	Mitochondrial outer membrane protein porin 1 OS=Saccharomyces cerevisiae (strain ATCC 204508 / S288c)	S. cerevisiae	6
7	8	8	41.7	11.13	11.13	sp|P46681|DLD2_YEAST	D-lactate dehydrogenase [cytochrome] 2, mitochondrial OS=Saccharomyces cerevisiae (strain ATCC 204508 / S288c)	S. cerevisiae	4
8	6.42	6.42	50.16	25.24	22.08	sp|Q07629|YD218_YEAST	Uncharacterized membrane protein YDL218W OS=Saccharomyces cerevisiae (strain ATCC 204508 / S288c)	S. cerevisiae	6
9	6.01	6.01	31.76	11.64	11.64	sp|P18239|ADT2_YEAST	ADP,ATP carrier protein 2 OS=Saccharomyces cerevisiae (strain ATCC 204508 / S288c)	S. cerevisiae	3
10	4.44	4.44	41.76	8.166	8.166	sp|P32191|GPDM_YEAST	Glycerol-3-phosphate dehydrogenase, mitochondrial OS=Saccharomyces cerevisiae (strain ATCC 204508 / S288c)	S. cerevisiae	3
11	4.01	4.01	48.05	7.323	7.323	sp|P02992|EFTU_YEAST	Elongation factor Tu, mitochondrial OS=Saccharomyces cerevisiae (strain ATCC 204508 / S288c)	S. cerevisiae	2
12	4.01	4.01	27.09	3.688	3.688	sp|P15108|HSC82_YEAST	ATP-dependent molecular chaperone HSC82 OS=Saccharomyces cerevisiae (strain ATCC 204508 / S288c)	S. cerevisiae	2
12	0	4	36.53	3.667	3.667	sp|P02829|HSP82_YEAST	ATP-dependent molecular chaperone HSP82 OS=Saccharomyces cerevisiae (strain ATCC 204508 / S288c)	S. cerevisiae	2
13	3.72	3.72	17.11	7.224	5.703	sp|P54783|ALO_YEAST	D-arabinono-1,4-lactone oxidase OS=Saccharomyces cerevisiae (strain ATCC 204508 / S288c)	S. cerevisiae	2
14	2.05	2.05	39.92	6.262	2.74	sp|P00830|ATPB_YEAST	ATP synthase subunit beta, mitochondrial OS=Saccharomyces cerevisiae (strain ATCC 204508 / S288c)	S. cerevisiae	1
15	2	6	25.65	9.13	9.13	sp|P08679|CISY2_YEAST	Citrate synthase, peroxisomal OS=Saccharomyces cerevisiae (strain ATCC 204508 / S288c)	S. cerevisiae	3
16	2	2	38.72	2.385	2.385	sp|P07251|ATPA_YEAST	ATP synthase subunit alpha, mitochondrial OS=Saccharomyces cerevisiae (strain ATCC 204508 / S288c)	S. cerevisiae	1
17	2	2	28.28	2.187	2.187	sp|Q00711|SDHA_YEAST	Succinate dehydrogenase [ubiquinone] flavoprotein subunit, mitochondrial OS=Saccharomyces cerevisiae (strain ATCC 204508 / S288c)	S. cerevisiae	1
17	0	2	17.98	2.208	2.208	sp|P47052|SDHX_YEAST	Succinate dehydrogenase [ubiquinone] flavoprotein subunit 2, mitochondrial OS=Saccharomyces cerevisiae (strain ATCC 204508 / S288c)	S. cerevisiae	1
1A: ATPase activity band
N	Unused	Total	% Cov	% Cov (50)	% Cov (95)	Accession	Name	Species	Peptides (95%)
1	45.71	45.71	81.1	59.27	52.84	sp|P07251|ATPA_YEAST	ATP synthase subunit alpha, mitochondrial OS=Saccharomyces cerevisiae (strain ATCC 204508 / S288c)	S. cerevisiae	39
2	34.95	34.95	85.91	71.43	66.54	sp|P00830|ATPB_YEAST	ATP synthase subunit beta, mitochondrial OS=Saccharomyces cerevisiae (strain ATCC 204508 / S288c)	S. cerevisiae	46
3	17	17	90.76	41.58	39.13	sp|P07257|QCR2_YEAST	Cytochrome b-c1 complex subunit 2, mitochondrial OS=Saccharomyces cerevisiae (strain ATCC 204508 / S288c)	S. cerevisiae	12
4	14.29	14.29	90.8	65.52	60.34	sp|P30902|ATP7_YEAST	ATP synthase subunit d, mitochondrial OS=Saccharomyces cerevisiae (strain ATCC 204508 / S288c)	S. cerevisiae	16
5	13.97	13.97	80.06	45.02	36.98	sp|P38077|ATPG_YEAST	ATP synthase subunit gamma, mitochondrial OS=Saccharomyces cerevisiae (strain ATCC 204508 / S288c)	S. cerevisiae	13
6	10.17	10.17	56.29	26.42	18.55	sp|P18239|ADT2_YEAST	ADP,ATP carrier protein 2 OS=Saccharomyces cerevisiae (strain ATCC 204508 / S288c)	S. cerevisiae	8
7	8	8	60.18	20.13	14.44	sp|P07256|QCR1_YEAST	Cytochrome b-c1 complex subunit 1, mitochondrial OS=Saccharomyces cerevisiae (strain ATCC 204508 / S288c)	S. cerevisiae	7
8	6.88	6.88	37.54	20.71	20.71	sp|P07143|CY1_YEAST	Cytochrome c1, heme protein, mitochondrial OS=Saccharomyces cerevisiae (strain ATCC 204508 / S288c)	S. cerevisiae	4
9	6.46	6.46	48.56	10.49	7.783	sp|P00175|CYB2_YEAST	Cytochrome b2, mitochondrial OS=Saccharomyces cerevisiae (strain ATCC 204508 / S288c)	S. cerevisiae	3
10	6.06	6.06	91.94	91.94	91.94	sp|P21306|ATP5E_YEAST	ATP synthase subunit epsilon, mitochondrial OS=Saccharomyces cerevisiae (strain ATCC 204508 / S288c)	S. cerevisiae	7
11	6.04	6.04	64.66	31.1	31.1	sp|P04840|VDAC1_YEAST	Mitochondrial outer membrane protein porin 1 OS=Saccharomyces cerevisiae (strain ATCC 204508 / S288c)	S. cerevisiae	7
12	6	6	55.45	20.79	20.79	sp|Q06405|ATPK_YEAST	ATP synthase subunit f, mitochondrial OS=Saccharomyces cerevisiae (strain ATCC 204508 / S288c)	S. cerevisiae	3
13	5.97	5.97	38.91	12.54	12.54	sp|P23641|MPCP_YEAST	Mitochondrial phosphate carrier protein OS=Saccharomyces cerevisiae (strain ATCC 204508 / S288c)	S. cerevisiae	4
14	5.9	5.9	83.02	24.06	24.06	sp|P09457|ATPO_YEAST	ATP synthase subunit 5, mitochondrial OS=Saccharomyces cerevisiae (strain ATCC 204508 / S288c)	S. cerevisiae	4
15	4.82	4.82	58.72	12.02	9.496	sp|Q12428|PRPD_YEAST	Probable 2-methylcitrate dehydratase OS=Saccharomyces cerevisiae (strain ATCC 204508 / S288c)	S. cerevisiae	3
16	4.4	4.4	68.03	27.05	21.72	sp|P05626|ATPF_YEAST	ATP synthase subunit 4, mitochondrial OS=Saccharomyces cerevisiae (strain ATCC 204508 / S288c)	S. cerevisiae	7
17	4.19	4.19	34.66	7.724	7.724	sp|P00890|CISY1_YEAST	Citrate synthase, mitochondrial OS=Saccharomyces cerevisiae (strain ATCC 204508 / S288c)	S. cerevisiae	4
18	4.03	4.03	42	9.2	4.8	sp|P00549|KPYK1_YEAST	Pyruvate kinase 1 OS=Saccharomyces cerevisiae (strain ATCC 204508 / S288c)	S. cerevisiae	3
19	4	4	70.03	14.68	8.563	sp|Q12289|CRC1_YEAST	Mitochondrial carnitine carrier OS=Saccharomyces cerevisiae (strain ATCC 204508 / S288c)	S. cerevisiae	2
20	4	4	46.07	10.92	5.895	sp|P02994|EF1A_YEAST	Elongation factor 1-alpha OS=Saccharomyces cerevisiae (strain ATCC 204508 / S288c)	S. cerevisiae	2
21	4	4	23.13	4.375	4.375	sp|Q00711|SDHA_YEAST	Succinate dehydrogenase [ubiquinone] flavoprotein subunit, mitochondrial OS=Saccharomyces cerevisiae (strain ATCC 204508 / S288c)	S. cerevisiae	2
21	0	1.96	30.76	2.208	2.208	sp|P47052|SDHX_YEAST	Succinate dehydrogenase [ubiquinone] flavoprotein subunit 2, mitochondrial OS=Saccharomyces cerevisiae (strain ATCC 204508 / S288c)	S. cerevisiae	1
22	4	4	34.5	3.73	3.73	sp|P38248|ECM33_YEAST	Cell wall protein ECM33 OS=Saccharomyces cerevisiae (strain ATCC 204508 / S288c)	S. cerevisiae	2
23	3.89	3.89	43.48	9.006	9.006	sp|P33303|SFC1_YEAST	Succinate/fumarate mitochondrial transporter OS=Saccharomyces cerevisiae (strain ATCC 204508 / S288c)	S. cerevisiae	4
24	3.68	3.68	58.65	9.774	9.774	sp|P21801|SDHB_YEAST	Succinate dehydrogenase [ubiquinone] iron-sulfur subunit, mitochondrial OS=Saccharomyces cerevisiae (strain ATCC 204508 / S288c)	S. cerevisiae	2
25	3.37	3.37	32.41	7.342	7.342	sp|P06168|ILV5_YEAST	Ketol-acid reductoisomerase, mitochondrial OS=Saccharomyces cerevisiae (strain ATCC 204508 / S288c)	S. cerevisiae	3
26	3.17	3.17	91.53	16.95	16.95	sp|P07255|COX9_YEAST	Cytochrome c oxidase subunit 7A OS=Saccharomyces cerevisiae (strain ATCC 204508 / S288c)	S. cerevisiae	2
27	3.1	3.1	30.28	5.505	5.505	sp|Q07500|NDH2_YEAST	External NADH-ubiquinone oxidoreductase 2, mitochondrial OS=Saccharomyces cerevisiae (strain ATCC 204508 / S288c)	S. cerevisiae	2
28	2.97	2.97	20.91	2.663	2.663	sp|P20967|ODO1_YEAST	2-oxoglutarate dehydrogenase, mitochondrial OS=Saccharomyces cerevisiae (strain ATCC 204508 / S288c)	S. cerevisiae	2
29	2.81	2.81	45.57	4.128	4.128	sp|P0CS90|HSP77_YEAST	Heat shock protein SSC1, mitochondrial OS=Saccharomyces cerevisiae (strain ATCC 204508 / S288c)	S. cerevisiae	3
30	2.03	2.03	64.38	45.63	45.63	sp|Q12165|ATPD_YEAST	ATP synthase subunit delta, mitochondrial OS=Saccharomyces cerevisiae (strain ATCC 204508 / S288c)	S. cerevisiae	5
% Cov (95): Percentage of matching amino acids from identified peptides having confidence greater than or equal to 95% divided by the total number of
amino acids in the sequence.
Accession: The accession number for the protein.
Name: The name of the protein.
Species: The species for this protein.
Peptides (95%): The number of distinct peptides having at least 95% confidence. Multiple modified and cleaved states of the same underlying peptide
sequence are considered distinct peptides because they have different molecular formulas. Multiple spectra of the same peptide, due to replicate acquisition
or different charge states, only count once.
